# Supplementary material for: Small Molecule Screening with Laser Cytometry Can Be Used to Identify Pro-Survival Molecules in Human Embryonic Stem Cells
Source: PLoS One. 2013 Jan 29;8(1):e54948. doi: 10.1371/journal.pone.0054948 (PMC3558484; doi:10.1371/journal.pone.0054948)
Supplement: Table S1 — Normalized Z scores for OCT4-GFP based hESC survival screen. (XLS) [file pone.0054948.s001.xls]

## Sheet: GFP screen
Supplementary Table 1: Normalized z scores for OCT4-GFP based hESC survival screen.
Molecule Name	Z score
AST 5589016	14.8
AST 5587908	10.5
AST 6078723	10.3
AST 5589015	8.67
AST 5588301	7.76
AST 5558997	7.75
AST 6401298	7.75
HA-1077	7.5
AST 5588303	7.15
AST 6217842	7.04
AST 6545949	6.97
AST 6350153	6.63
AST 6867279	6.63
ASN 03365211	6.57
ASN 04366869	6.47
AST 6146810	6.4
AST 5588939	6.25
H-7	6.19
AST 6352060	6.07
AST 6235556	5.8
MS-1500177	5.78
ASN 05406504	5.65
ASN 02834045	5.59
AST 6117812	5.58
AST 6744386	5.49
ASN 03780433	5.41
MS-1500600	5.4
AST 5553880	5.26
AST 6538045	5.1
AST 5116539	5.08
SAM001246579	4.98
AST 07109180	4.95
AST 06978122	4.84
AST 6977110	4.81
ASN 02533452	4.77, 1.19
AST 6482855	4.65
SAM001246999	4.49, -1.12
AST 6552783	4.4
AST 5588651	4.39
AST 6866081	4.39
ASN 02240587	4.2
ASN 04369899	4.2
ASN 05384619	4.2
AST 6583053	4.19
AST 6156374	4.12
AST 5545764	4.11
AST 5804854	4.1
AST 6357376	4.1
AST 6978874	4.1
SAM001246637	4.0, 1.09
AST 6914461	3.99
AST 7274859	3.98
AST 6117858	3.97
MS-240736	3.97
Trioxsalen	3.97
MS-100513	3.95
ASN 02538897	3.94
ASN 03367658	3.94
AST 5546062	3.94
AST 5589051	3.94
MS-330019	3.94
AST 6402256	3.92
ASN 05582035	3.88
AST 7115854	3.87
AST 6481590	3.86
ASN 03269286	3.85
AST 6231094	3.83
AST 6538435	3.83
ASN 04037658	3.76
ASN 03436748	3.75
AST 05448993	3.75
AST 6218637	3.75
AST 6578274	3.75
ASN 05020601	3.72
ASN 04889104	3.71, 0.0212
AST 6951402	3.7
ASN 03367090	3.66
ASN 04207942	3.66
AST 6384256	3.66
AST 5545772	3.65
AST 6078678	3.65
ASN 05397060	3.62
AST 6217315	3.61
AST 6218067	3.61
AST 7468370	3.61
AST 5397120	3.6
MS-1504179	3.58
AST 5346465	3.56
AST 6532796	3.56
AST 05937481	3.55
AST 5545767	3.55
AST 5588219	3.55
AST 5596660	3.55
AST 6015310	3.55
AST 6536453	3.55
AST 6977740	3.55
AST 5546007	3.51
AST 5943739	3.51
AST 6481567	3.51
MS-100008	3.51
MS-100014	3.51
MS-210211	3.51
AST 6482230	3.5
MS-1502238	3.5
ASN 03801432	3.48
ASN 04427018	3.48
ASN 05376883	3.48
AST 5646865	3.45
AST 6019243	3.45
AST 6222537	3.45
AST 6397131	3.45
ASN 04373660	3.42
ASN 05586256	3.42
MS-1500865	3.42
MS-1503951	3.42
MS-1504258	3.42
Piroxicam	3.42
ASN 03206802	3.39
AST 03939537	3.38
AST 05345948	3.38
AST 5447810	3.38
AST 6121871	3.38
AST 6224186	3.38
ASN 05395010	3.37
AST 6350233	3.35
ASN 02138617	3.33
ASN 03575116	3.33
ASN 04884066	3.33
H-8	3.33
AST 6537078	3.32
AST 7103044	3.32
AST 07438895	3.3
MS-1500216	3.3
AST 06481849	3.27
AST 6748671	3.26
AST 6950559	3.26
AST 7460754	3.26
ASN 03272812	3.25
ASN 05020549	3.25
MS-1504190	3.25
MS-1505257	3.25
ASN 05115193	3.22, 4.26
ASN 04363874	3.22, -0.776
ASN 03364665	3.22, -0.378
ASN 05987957	3.22
ASN 05988274	3.22
AST 06744952	3.21
ASN 03777659	3.2
ASN 02749017	3.19
ASN 03270439	3.19
ASN 03776549	3.19
ASN 03778021	3.18
AST 6978529	3.18
MS-1401401	3.16
ASN 05990623	3.15
AST 6414247	3.15
AST 6535935	3.15
ASN 02993376	3.14
ASN 03581430	3.14
ASN 05459388	3.14
AST 5064282	3.13
AST 6482233	3.13
AST 7151226	3.13
ASN 04188098	3.12
ASN 04371279	3.12
AST 5672046	3.12
AST 6536242	3.12
AST 6978175	3.12
AST 05945148	3.11
AST 06144542	3.11
AST 5944230	3.11
AST 6235605	3.11
AST 6408162	3.11
AST 6978696	3.11
ASN 03221850	3.1
ASN 03797342	3.1
AST 5557461	3.09
AST 5588946	3.09
AST 6220052	3.09
ASN 04455511	3.07
MS-100024	3.07
MS-200331	3.07
MS-210515	3.07
ASN 04455040	3.06
ASN 05114771	3.06
ASN 05445824	3.06
ASN 05571744	3.06
AST 6291134	3.06
AST 6564903	3.06
ASN 03578322	3.05, -0.524
ASN 03323855	3.04, 2.11
ASN 01516451	3.04, -1.57
ASN 03107979	3.03
ASN 03321862	3.03
MS-1503100	3.03
ASN 04455187	3.02
SAM001246914	3.02
ASN 04049364	3.01
ASN 04189187	3.01
ASN 05019102	3.01
ASN 05395586	3.01
ASN 05566547	3.01
AST 5551522	3
AST 6532756	3
ASN 04417647	2.98
ASN 05111894	2.98
ASN 05305236	2.98
ASN 05990923	2.98
AST 06571058	2.98
AST 5448767	2.98
AST 5545748	2.98
AST 5588184	2.98
AST 5939456	2.98
AST 6866303	2.98
AST 7183499	2.98
ASN 03367506	2.98, 0.819
ASN 01920155	2.98, 0.0212
ASN 04364085	2.98, -0.776
ASN 04426450	2.97, 0.974
ASN 04427477	2.97, 0.505
ASN 03579413	2.97, 0.0366
AST 05654465	2.97
AST 5450704	2.97
AST 5588929	2.97
AST 6532515	2.97
AST 6978051	2.97
AST 6978100	2.97
AST 06146539	2.92
AST 06978426	2.92
AST 06978722	2.92
AST 5672078	2.92
AST 6156246	2.92
AST 6977661	2.92
AST 6977682	2.92
AST 6978081	2.92
ASN 05384780	2.91
MS-1500901	2.91
Simvastatin	2.91
ASN 04190692	2.89
ASN 04211015	2.89
ASN 04426398	2.89
Carisoprodol	2.89
MS-1500624	2.89
MS-1500742	2.89
SAM001246648	2.87
ASN 01365703	2.84
ASN 02914534	2.84
ASN 03019220	2.84
ASN 04455209	2.84
ASN 04455337	2.84
ASN 05111202	2.84
ASN 05111335	2.84
ASN 05257187	2.84
AST 3794248	2.84
AST 3777090	2.83
AST 5545932	2.83
AST 6951251	2.83
AST 6744970	2.82
AST 7491519	2.82
ASN 04426888	2.82, -0.524
ASN 03269912	2.82, -0.132
ASN 04210827	2.82, -0.132
ASN 02832792	2.81
ASN 03579952	2.81
ASN 03777528	2.81
ASN 03778201	2.81
ASN 03889834	2.81
ASN 04186492	2.81
ASN 04186950	2.81
ASN 05305234	2.81
AST 4454813	2.81
AST 5062190	2.81
AST 6582998	2.81
AST 6584829	2.81
H-89	2.81
H-9	2.81
ASN 03273194	2.8
AST 06408101	2.8
AST 6152678	2.8
AST 6482144	2.8
MS-1503250	2.8
MS-1503694	2.8
MS-200110	2.8
MS-270049	2.8
ASN 03775498	2.79
ASN 04050728	2.79
ASN 05987937	2.79
AST 6538034	2.79
AST 6583811	2.79
AST 7110710	2.79
AST 6402664	2.76
AST 4024125	2.75
AST 6016245	2.75
AST 6351085	2.75
AST 6354383	2.75
AST 6571419	2.75
ASN 03321803	2.73
ASN 05462379	2.73
ASN 03889576	2.73, 3.61
ASN 04370743	2.73, 0.42
ASN 03109537	2.73, 0.0212
ASN 03854267	2.73, -0.378
ASN 03156758	2.72
ASN 03430935	2.72
ASN 04887372	2.72
AST 6540597	2.71
ASN 03435075	2.71, 0.0366
ASN 03110026	2.7, 1.65
ASN 02325161	2.7, -1.11
ASN 02538960	2.7, -0.653
AST 6534262	2.69
AST 6535939	2.69
AST 6537967	2.69
AST 6578643	2.69
AST 6978458	2.69
AST 7438880	2.69
AST 05806692	2.68
AST 07108613	2.68
AST 07270503	2.68
AST 07438896	2.68
AST 5945354	2.67
ASN 05379804	2.66
ASN 05443721	2.66
ASN 05990593	2.66
AST 4210790	2.66
AST 4210833	2.66
AST 5914808	2.66
AST 5943230	2.66
AST 5988422	2.66
AST 6352059	2.66
AST 6482616	2.66
AST 07108824	2.65
AST 5804056	2.65
AST 6541435	2.65
AST 6953376	2.65
AST 7027770	2.65
ASN 03273104	2.64
ASN 04190381	2.64
ASN 04190816	2.64
ASN 04363133	2.64
ASN 04363360	2.64
ASN 04369503	2.64
ASN 04420048	2.64
ASN 04455309	2.64
ASN 05112025	2.64
ASN 05114175	2.64
ASN 05114697	2.64
ASN 05303580	2.64
ASN 05303683	2.64
ASN 05807958	2.64
ASN 00801659	2.63
ASN 02563714	2.63
ASN 03204099	2.63
ASN 03272053	2.63
ASN 03430943	2.63
ASN 03579810	2.63
ASN 03579890	2.63
ASN 03801383	2.63
ASN 04361271	2.63
AST 6235296	2.63
AST 6863257	2.63
MS-100002	2.63
MS-1500109	2.63
MS-1500516	2.61
MS-1502143	2.61
MS-1505235	2.61
MS-1505278	2.61
MS-1600716	2.61
Propylthiouracil	2.61
Loracarbef	2.61, 1.54
ASN 03269909	2.6, 3.78
ASN 03204106	2.6, -0.916
ASN 03367032	2.6
ASN 05439747	2.6
ASN 02833188	2.57
ASN 03433905	2.57
ASN 03775900	2.57
ASN 05298382	2.55
MS-1502231	2.55
MS-300118	2.55
MS-1505305	2.55, 2.03
Pimethixene maleate	2.55
AST 06571474	2.53
AST 6235260	2.53
AST 6954070	2.53
AST 6977438	2.53
ASN 03367086	2.52
ASN 03580015	2.52
ASN 04037626	2.52
ASN 05112897	2.52
ASN 05298907	2.52
SAM001246716	2.52, 1.98
SAM001246582	2.52
SAM001246591	2.52
SAM001246708	2.52
AST 06591905	2.5
AST 5588658	2.5
ASN 02072031	2.49, 1.22
ASN 01541696	2.49, -1.18
ASN 03776330	2.49, -0.378
ASN 03889571	2.49, -0.378
ASN 02070627	2.48
ASN 02869380	2.48
ASN 04363342	2.48
MS-1500274	2.48
ASN 03200488	2.46, 2.85
ASN 03068831	2.46, 0.974
ASN 04392687	2.46, 0.974
ASN 03272599	2.46, -1.37
AST 07441584	2.46
AST 6464390	2.46
AST 7047438	2.46
AST 7111837	2.46
ASN 02374376	2.45
ASN 03325637	2.45
ASN 05021124	2.45
ASN 05110935	2.45
ASN 05114828	2.45
ASN 05373862	2.45
AST 3792477	2.45
AST 5588941	2.45
AST 6350175	2.45
AST 6351027	2.45
AST 6744204	2.45
ASN 05112913	2.44
AST 06744481	2.44
AST 5446899	2.44
AST 5545462	2.44
AST 5940459	2.44
AST 6156426	2.44
AST 6224155	2.44
AST 6262841	2.44
AST 6744028	2.44
AST 05448947	2.43
AST 6567250	2.43
AST 6911718	2.43
AST 7115916	2.43
AST 7162828	2.43
AST 7273835	2.43
ASN 02054045	2.42
ASN 02993217	2.42
ASN 04189659	2.42
ASN 04252527	2.42
ASN 04457871	2.42
ASN 05021144	2.42
ASN 05440525	2.42
ASN 05543752	2.42
ASN 05990806	2.42
ASN 05991151	2.42
AST 6127106	2.42
AST 6414658	2.42
AST 6574361	2.42
AST 6897678	2.42
AST 7110822	2.42
Glimepiride	2.42
Nialamide	2.42
SAM001246847	2.42
SAM001246906	2.42
AST 4359449	2.41
AST 4888922	2.41
AST 5545756	2.41
AST 6218052	2.41
AST 6537906	2.41
ASN 02070249	2.4
ASN 04186491	2.4
ASN 04190404	2.4
ASN 05988170	2.4
AST 06745125	2.4
AST 5671762	2.4
AST 7460766	2.4
AST 7825216	2.4
MS-1500472	2.39
MS-1500871	2.39
MS-1502042	2.39
MS-1503432	2.39
MS-1504223	2.39
MS-210400	2.39
AST 04002430	2.38
AST 04023925	2.38
AST 07103639	2.38
AST 5064343	2.38
AST 5589091	2.38
AST 6018405	2.38
AST 6352612	2.38
AST 6482232	2.38
ASN 01248748	2.37
ASN 02562648	2.37
ASN 02790664	2.37
ASN 02748812	2.37, 3.0
ASN 03801479	2.37, 0.651
ASN 02992611	2.37
ASN 03158441	2.37
ASN 04190690	2.37
ASN 04191987	2.37
ASN 05378148	2.37
ASN 05543384	2.37
AST 6399047	2.37
MS-1500909	2.36
MS-1504302	2.36, 0.555
MS-1505230	2.36
MS-1505241	2.36
MS-1505254	2.36
MS-300018	2.36
MS-300340	2.36
MS-500123	2.36
ASN 03109381	2.35, 2.11
ASN 03018148	2.35, 1.65
ASN 02993118	2.35, 0.728
ASN 02748991	2.35, 0.268
ASN 03221621	2.35, -0.653
ASN 04887168	2.35
ASN 02137857	2.34
ASN 03775274	2.34
ASN 03876668	2.34
ASN 04369850	2.34
ASN 04370226	2.34
ASN 05380737	2.34
ASN 05446629	2.34
AST 5552558	2.33
AST 5554034	2.33
AST 5554391	2.33
AST 5558640	2.33
AST 5936152	2.33
AST 5939835	2.33
AST 6118220	2.33
AST 6417311	2.33
AST 6481917	2.33
AST 6533169	2.33
AST 6580019	2.33
ASN 04255923	2.31
ASN 05112866	2.31
ASN 05114506	2.31
ASN 05391743	2.31
ASN 05395309	2.31
ASN 05396428	2.31
ASN 05443395	2.31
ASN 05546204	2.31
AST 5557493	2.31
AST 6548056	2.31
AST 7274670	2.31
ASN 03775502	2.3
AST 07103324	2.3
AST 5545304	2.3
AST 5588820	2.3
AST 6117796	2.3
ASN 02241030	2.29
ASN 02593153	2.29
ASN 02790225	2.29
ASN 04211206	2.29
ASN 04455056	2.29
ASN 04456079	2.29
(+)-NICOTINE DI-p-TOLUOYL-D-TARTRATE	2.28
ASN 03367061	2.28
ASN 04371425	2.28
ASN 04887147	2.28
Oleoyl alanine	2.28
PINACIDIL	2.28
trans-4-HYDROXYCROTONIC ACID	2.28
AST 05655415	2.27
AST 05924326	2.27
AST 06398315	2.27
AST 3791648	2.27
AST 5342946	2.27
AST 5814078	2.27
AST 6217492	2.27
AST 6358753	2.27
AST 6535867	2.27
AST 6539712	2.27
AST 6540032	2.27
AST 6540525	2.27
AST 6580048	2.27
ASN 03778052	2.25
ASN 03801463	2.25
ASN 05338747	2.25
ASN 03431332	2.24, 1.22
ASN 03575888	2.24, 0.819
ASN 01248640	2.24, 0.0212
ASN 04370708	2.24, -0.776
ASN 04884156	2.24
ASN 03367654	2.22
ASN 05112549	2.22
ASN 05257112	2.22
ASN 05375770	2.22
ASN 05440081	2.22
ASN 05990977	2.22
ASN 03206758	2.21, 1.91
ASN 05303849	2.21, 0.505
ASN 04392887	2.21, -1.37
Acetaminophen	2.19
MS-100016	2.19
MS-100531	2.19
MS-100537	2.19
MS-100566	2.19
MS-1500656	2.19
ASN 04455604	2.17
ASN 05299490	2.17
ASN 05388899	2.17
ASN 05388902	2.17
ASN 05543919	2.17
ASN 05546033	2.17
ASN 05682861	2.17
ASN 06116814	2.17
ASN 02240504	2.15
ASN 05102142	2.15
ASN 05303333	2.15
ASN 05377944	2.15
ASN 05453751	2.15
AST 4886657	2.15
AST 5556618	2.15
AST 5940302	2.15
AST 6219801	2.15
AST 6220110	2.15
AST 6264501	2.15
AST 6351397	2.15
AST 6351620	2.15
AST 6481902	2.15
AST 6482041	2.15
AST 6482323	2.15
AST 6573555	2.15
ASN 03852055	2.14, 1.04
AST 6352378	2.14
AST 6593915	2.14
AST 6594073	2.14
ASN 02255356	2.13
ASN 02834196	2.13
ASN 03272608	2.13
ASN 04450168	2.13
AST 03929950	2.12
AST 05945636	2.12
AST 06141567	2.12
AST 3801599	2.12
AST 3801601	2.12
AST 5551367	2.12
AST 5557301	2.12
AST 5558486	2.12
AST 5804512	2.12
AST 6152777	2.12
AST 6157075	2.12
AST 6235570	2.12
AST 6291044	2.12
AST 6404400	2.12
AST 7112281	2.12
ASN 02834051	2.11
ASN 03160591	2.11
ASN 03579755	2.11
ASN 03801460	2.11
ASN 04196820	2.11
ASN 04454804	2.11
ASN 04455967	2.11
ASN 05303440	2.11
ASN 05384303	2.11
ASN 05387930	2.11
ASN 04189503	2.09
ASN 05020526	2.09
ASN 05305265	2.09
AST 07438941	2.09
AST 3201450	2.09
AST 6400974	2.09
AST 6537368	2.09
AST 6953329	2.09
AST 7114729	2.09
AST 7117749	2.09
AST 7438952	2.09
AST 7439034	2.09
AST 7441529	2.09
Artemisinin	2.08
ASN 03271411	2.08
ASN 03321804	2.08
ASN 03575103	2.08
ASN 04363363	2.08
ASN 04364282	2.08
ASN 04427099	2.08
ASN 04883053	2.08
Econazole nitrate	2.08
Minaprine dihydrochloride	2.08
MS-1500585	2.08
MS-1501116	2.08
AST 07059210	2.07
AST 3777077	2.07
AST 5554317	2.07
AST 6540375	2.07
Butamben	2.07
Chloroquine diphosphate	2.07
Diphenylpyraline hydrochloride	2.07
Diprophylline	2.07
L(-)-vesamicol hydrochloride	2.07
Loxapine succinate	2.07, 1.05, -0.681
MS-1505214	2.07, 0.063, -0.681
MS-1500165	2.07
MS-1500283	2.07
MS-1500300	2.07
MS-1500324	2.07
MS-1500420	2.07
MS-1500436	2.07
MS-1500447	2.07
MS-1500465	2.07
MS-1500521	2.07
MS-1500741	2.07
MS-1500840	2.07
MS-1503339	2.07
MS-1504016	2.07
MS-1504022	2.07
MS-1504088	2.07
MS-1504120	2.07
MS-1504144	2.07
MS-1601000	2.07
MS-1900005	2.07
MS-201585	2.07
Roxarsone	2.07
Vigabatrin	2.07
AST 06953014	2.06
AST 07267276	2.06
AST 6398833	2.06
AST 6539772	2.06
AST 6571144	2.06
AST 6583287	2.06
AST 6913145	2.06
AST 6953410	2.06
AST 7110609	2.06
AST 7114721	2.06
AST 7278226	2.06
ASN 06951277	2.04
AST 07112053	2.04
AST 07265261	2.04
AST 07441517	2.04
AST 6583009	2.04
AST 6744956	2.04
AST 6748919	2.04
AST 7102683	2.04
AST 7114781	2.04
MS-1502212	2.03
MS-1504074	2.03
MS-1505298	2.03
SAM001246580	2.03
SAM001246651	2.03
SAM001246743	2.03
SAM001247022	2.03
SAM001247077	2.03
SAM001246751	2.03, 0.206
SAM001247072	2.03, 0.206
Mesalamine	2.03, -0.237
ASN 02832807	2.02
ASN 03800595	2.02
ASN 04369133	2.02
ASN 04370102	2.02
ASN 05297994	2.02
HARMANE-1,2,3,4-TETRAHYDRO-3-CARBOXYLIC ACID	2.02
MINOXIDIL	2.02, -1.23
ZM 449829	2.02
AST 06571482	2.01
AST 3576326	2.01
AST 5064344	2.01
AST 5672074	2.01
AST 6018406	2.01
ASN 01816325	2.01, 1.19
ASN 04209144	2.01, 1.19
ASN 03109082	2.01, 0.728
ASN 02323927	2.01, 0.268
ASN 03365010	2.01, 0.268
ASN 03367950	2.01, -1.11
ASN 03271155	2.01, -0.653
ASN 03778156	2
ASN 04037623	2
ASN 04037677	2
ASN 05300572	2
ASN 05300589	2
ASN 05988013	2
ASN 05988281	2
ASN 01816354	2.0, 0.42
ASN 03579663	2.0, 0.42
ASN 04892028	2.0, 0.42
ASN 03577219	2.0, -0.776
ASN 03067943	2.0, -0.378
ASN 04371693	1.99
ASN 04371716	1.99
ASN 04418860	1.99
ASN 04884071	1.99
ASN 04887334	1.99
ASN 04887381	1.99
ASN 04887383	1.99
AST 5544472	1.99
AST 5588923	1.99
AST 5936150	1.99
ASN 01556143	1.98
ASN 02563252	1.98
ASN 03368212	1.98
ASN 04190824	1.98
ASN 04194388	1.98
ASN 04366960	1.98
ASN 04367174	1.98
ASN 04370178	1.98
ASN 05260629	1.98
ASN 05260767	1.98
ASN 05298157	1.98
ASN 05303618	1.98
ASN 05380056	1.98
ASN 05386621	1.98
ASN 05386913	1.98
ASN 05440068	1.98
ASN 05552313	1.98
ASN 05946044	1.98
AST 5554381	1.98
AST 5667310	1.98
SAM001246568	1.98
ASN 03017557	1.97
ASN 03777560	1.97
ASN 03890058	1.97
ASN 04392259	1.97
ASN 05440031	1.97
ASN 05440172	1.97
ASN 05542114	1.97
AST 07108616	1.97
AST 07273500	1.97
AST 08896681	1.97
AST 5671655	1.97
AST 6147005	1.97
AST 6402261	1.97
AST 6942947	1.97
AST 6951250	1.97
AST 6951631	1.97
AST 7027288	1.97
AST 7823956	1.97
ASN 03160710	1.96, 1.44
ASN 04455410	1.96, 0.505
ASN 02539046	1.96, 0.0366
AST 05655484	1.96
AST 06978431	1.96
AST 06978449	1.96
AST 06978731	1.96
AST 06978732	1.96
AST 4885671	1.96
AST 5988904	1.96
AST 6237191	1.96
AST 6536939	1.96
AST 6978309	1.96
AST 6978315	1.96
AST 6978325	1.96
AST 6978463	1.96
AST 6978466	1.96
AST 6978470	1.96
AST 6978677	1.96
ASN 01067318	1.95
ASN 02138641	1.95
ASN 04186808	1.95
ASN 05346337	1.95
ASN 06262768	1.95
ASN 03431736	1.92, 1.43
ASN 03662512	1.92, 1.43
MS-1504256	1.91
MS-1504401	1.91
MS-1505262	1.91, -0.429
MS-1505207	1.91
MS-1701049	1.91
MS-201509	1.91
MS-211066	1.91
MS-307031	1.91
ASN 03271301	1.9
ASN 03272665	1.9
ASN 03365103	1.9
ASN 03365374	1.9
ASN 04191010	1.9
ASN 04210865	1.9
ASN 04455649	1.9
ASN 04890337	1.9
ASN 05114748	1.9
ASN 05115726	1.9
ASN 05298889	1.9
ASN 05346474	1.9
ASN 05386778	1.9
ASN 05456189	1.9
ASN 05547138	1.9
ASN 05557815	1.9
ASN 05561343	1.9
ASN 05561356	1.9
ASN 05914771	1.9
ASN 05916739	1.9
ASN 05932195	1.9
ASN 05969148	1.9
AST 3954118	1.88
AST 4026540	1.88
AST 5545265	1.88
AST 5546979	1.88
AST 5553379	1.88
AST 5588618	1.88
AST 5983531	1.88
AST 5989048	1.88
AST 5989072	1.88
AST 6117802	1.88
AST 6153982	1.88
AST 6235122	1.88
AST 6482335	1.88
AST 6744031	1.88
AST 6977564	1.88
AST 6978180	1.88
AST 06571411	1.87
AST 5080538	1.87
AST 5080906	1.87
AST 5936153	1.87
AST 5936751	1.87
AST 6406925	1.87
AST 6573247	1.87
AST 6978513	1.87
MS-1501203	1.87
MS-1502060	1.87
MS-1600964	1.87
MS-330029	1.87
ASN 01906692	1.86
ASN 02254693	1.86
ASN 02255000	1.86
ASN 02562534	1.86
ASN 02833467	1.86
ASN 02977193	1.86
ASN 03109727	1.86
ASN 03430796	1.86
ASN 03798144	1.86
ASN 03799956	1.86
ASN 03962135	1.86
ASN 04392392	1.86
ASN 05300899	1.86
ASN 05391484	1.86
ASN 05395569	1.86
ASN 05395831	1.86
AST 07438889	1.85
AST 3430959	1.85
AST 3999694	1.85
AST 5545376	1.85
AST 5545752	1.85
AST 5545757	1.85
AST 5545950	1.85
AST 5588194	1.85
AST 5588201	1.85
AST 5588218	1.85
AST 5588302	1.85
AST 5588336	1.85
AST 5808133	1.85
AST 5989042	1.85
AST 6078665	1.85
AST 6235411	1.85
AST 6237508	1.85
AST 6350960	1.85
AST 6351430	1.85
AST 6482184	1.85
AST 6483008	1.85
AST 6536753	1.85
AST 6538440	1.85
AST 6540953	1.85
AST 6541420	1.85
AST 6579650	1.85
ASN 00867619	1.84
ASN 02538795	1.84
ASN 03109531	1.84
ASN 03110029	1.84
ASN 03272524	1.84
ASN 03365113	1.84
ASN 03367336	1.84
ASN 03367428	1.84
ASN 03578917	1.84
ASN 04010457	1.84
ASN 04392415	1.84
ASN 04455690	1.84
ASN 04757206	1.84
ASN 04889767	1.84
ASN 05105300	1.84
ASN 05384252	1.84
ASN 05443854	1.84
ASN 05543442	1.84
ASN 05552566	1.84
ASN 05990949	1.84
AST 5375042	1.83
AST 5554330	1.83
AST 5554586	1.83
AST 6068060	1.83
AST 6220934	1.83
AST 6536487	1.83
AST 6537204	1.83
AST 6546100	1.83
AST 6546129	1.83
AST 6556523	1.83
ASN 01280227	1.82
ASN 01855823	1.82
ASN 02240934	1.82
ASN 02538228	1.82
ASN 02993381	1.82
ASN 03221295	1.82
ASN 03323288	1.82
ASN 03776159	1.82
ASN 03777769	1.82
ASN 03798081	1.82
ASN 04188998	1.82
ASN 04211090	1.82
ASN 04450590	1.82
ASN 04454943	1.82
ASN 04889035	1.82
ASN 04890532	1.82
ASN 05020544	1.82
ASN 05109514	1.82
ASN 05114975	1.82
ASN 05261125	1.82
ASN 05305137	1.82
ASN 05305313	1.82
ASN 05384674	1.82
ASN 05446457	1.82
ASN 05543760	1.82
AST 06139761	1.8
AST 4024659	1.8
AST 5936204	1.8
AST 5940260	1.8
AST 5943214	1.8
AST 5943806	1.8
AST 6014224	1.8
AST 6116859	1.8
AST 6235541	1.8
AST 6351638	1.8
AST 6351639	1.8
AST 6351727	1.8
AST 6351735	1.8
AST 6351741	1.8
AST 6351835	1.8
AST 6352062	1.8
AST 6352421	1.8
AST 6352459	1.8
AST 6352656	1.8
AST 6481544	1.8
AST 6482593	1.8
AST 6482613	1.8
AST 6482615	1.8
AST 6536126	1.8
ASN 03929427	1.79
ASN 03935613	1.79
ASN 04187793	1.79
ASN 04417557	1.79
ASN 04757188	1.79
ASN 04890504	1.79
ASN 05255970	1.79
ASN 05346003	1.79
ASN 05387786	1.79
ASN 05388124	1.79
ASN 05391761	1.79
ASN 05396377	1.79
ASN 05396681	1.79
ASN 05445379	1.79
AST 05941483	1.78
AST 5588179	1.78
AST 5654107	1.78
AST 5942039	1.78
AST 5988988	1.78
AST 6134410	1.78
AST 6976836	1.78
AST 05449053	1.77
AST 4426454	1.77
AST 4455790	1.77
AST 5081204	1.77
AST 5552426	1.77
AST 5552550	1.77
AST 5557973	1.77
AST 5939721	1.77
AST 5941442	1.77
AST 6118018	1.77
AST 6145258	1.77
AST 6291596	1.77
AST 6481725	1.77
AST 6482795	1.77
AST 6536380	1.77
AST 6578286	1.77
AST 7112773	1.77
ASN 03776324	1.76, 1.62
ASN 01269243	1.76, 0.819
ASN 03207243	1.76, -1.57
ASN 04370717	1.76, -1.57
ASN 03576574	1.76, -1.18
ASN 04363796	1.76, -0.776
ASN 04363287	1.76, -0.378
ASN 04363919	1.76, -0.378
ASN 04455251	1.76, -0.378
ASN 04456140	1.76, -0.378
ASN 04892109	1.76, -0.378
ASN 03271728	1.76
ASN 04189194	1.76
ASN 04197017	1.76
ASN 04421397	1.76
BENZYLPHOSPHONIC ACID	1.76
L-p-BROMOTETRAMISOLE OXALATE	1.76
ASN 03775221	1.75
ASN 03775912	1.75
ASN 03777636	1.75
ASN 03800493	1.75
ASN 04189728	1.75
ASN 04369148	1.75
ASN 04369744	1.75
ASN 04373821	1.75
ASN 04428374	1.75
ASN 04456028	1.75
ASN 05112578	1.75
AST 07108559	1.75
AST 07438892	1.75
AST 5543712	1.75
AST 6352025	1.75
AST 6469221	1.75
AST 6585104	1.75
AST 6585289	1.75
AST 6745025	1.75
AST 7111331	1.75
AST 7114942	1.75
Baclofen (R,S)	1.75
MS-100003	1.75
MS-100013	1.75
MS-100156	1.75
MS-1500655	1.75
MS-200123	1.75
MS-200427	1.75
AST 05643341	1.73
AST 07059191	1.73
AST 07129381	1.73
AST 4358997	1.73
AST 6537243	1.73
AST 6574163	1.73
AST 6886797	1.73
AST 6977950	1.73
AST 7128758	1.73
AST 7129769	1.73
ASN 04393076	1.71, 2.38
ASN 02223562	1.71, 0.974
ASN 03108513	1.71, 0.505
ASN 03323231	1.71, 0.505
ASN 05115130	1.71, 0.505
ASN 03777692	1.71, 0.0366
ASN 03204215	1.71, -0.432
ASN 04392891	1.71, -0.432
ASN 04446791	1.71, -0.432
AST 06078511	1.71
AST 07273919	1.71
AST 07438861	1.71
AST 07438985	1.71
AST 4448087	1.71
AST 5443144	1.71
AST 5545771	1.71
AST 6126740	1.71
AST 6538691	1.71
AST 6579690	1.71
AST 6579792	1.71
AST 6914053	1.71
AST 7184532	1.71
AST 7184592	1.71
AST 7184880	1.71
AST 7278161	1.71
AST 7438948	1.71
AST 7439037	1.71
AST 7441543	1.71
AST 7441585	1.71
AST 06571154	1.7
AST 6574284	1.7
AST 6579822	1.7
AST 6593796	1.7
AST 6953344	1.7
AST 7062685	1.7
AST 7087919	1.7
AST 7110608	1.7
ASN 03272894	1.69
ASN 03366609	1.69
ASN 03368216	1.69
ASN 03018133	1.69, 1.83
ASN 03800608	1.69, 1.04
ASN 03431586	1.69, 0.651
ASN 04392341	1.69, -1.31
ASN 03433864	1.69, -0.916
ASN 03799889	1.69, -0.132
ASN 04455136	1.69
ASN 05111192	1.69
ASN 05111342	1.69
ASN 05114882	1.69
ASN 05386531	1.69
ASN 05387600	1.69
ASN 02072024	1.68
ASN 03204632	1.68
ASN 03271294	1.68
ASN 03776073	1.68
ASN 04190086	1.68
ASN 04363156	1.68
ASN 04392388	1.68
ASN 04454671	1.68
ASN 05020558	1.68
ASN 05111708	1.68
ASN 05115084	1.68
ASN 05384098	1.68
ASN 05443461	1.68
ASN 05542133	1.68
ASN 02869407	1.66, 1.19
ASN 02170657	1.66, 0.728
ASN 02832815	1.66, 0.728
ASN 03434737	1.66, 0.728
ASN 03801682	1.66, -1.57
ASN 03156566	1.66, -0.653
ASN 03367821	1.66, -0.653
ASN 03791985	1.66, -0.653
ASN 03367945	1.66, -0.193
5103031	1.65
AST 07276299	1.65
AST 3777102	1.65
AST 5098819	1.65
AST 6117836	1.65
AST 6217584	1.65
AST 6291273	1.65
AST 6591246	1.65
AST 6751137	1.65
AST 6886800	1.65
AST 6942744	1.65
AST 7277472	1.65
AST 7491547	1.65
Chlorambucil	1.65
Deferoxamine mesylate	1.65
Dicloxacillin sodium salt	1.65
Dipyridamole	1.65
Mepenzolate bromide	1.65
MS-1500211	1.65
MS-1500387	1.65
MS-1500439	1.65
MS-1500607	1.65
Oxymetazoline hydrochloride	1.65
Yohimbine hydrochloride	1.65
AST 06571123	1.63
AST 06876660	1.63
AST 07273851	1.63
AST 4374474	1.63
AST 4692043	1.63
AST 5342804	1.63
AST 5671972	1.63
AST 6393746	1.63
AST 6399753	1.63
AST 6536279	1.63
AST 6578886	1.63
AST 6585060	1.63
AST 6863314	1.63
AST 6941964	1.63
AST 7273918	1.63
ASN 01248454	1.62
ASN 03775169	1.62
ASN 03778148	1.62
ASN 04190366	1.62
ASN 04369614	1.62
ASN 05298304	1.62
ASN 05387994	1.62
ASN 05397455	1.62
ASN 05546166	1.62
ASN 05557975	1.62
ASN 05588166	1.62
ASN 02070220	1.61
ASN 02563293	1.61
ASN 03156666	1.61
ASN 03433938	1.61
ASN 03793119	1.61
ASN 04187361	1.61
ASN 04190384	1.61
ASN 04207983	1.61
ASN 04369044	1.61
ASN 04370308	1.61
ASN 05112326	1.61
ASN 05114177	1.61
ASN 05346180	1.61
ASN 05379939	1.61
Benfluorex hydrochloride	1.6
Dipyrone	1.6
Dropropizine (R,S)	1.6
MS-1500601	1.6
MS-1500715	1.6
MS-1501149	1.6
MS-1502194	1.6
MS-1502247	1.6
MS-1502253	1.6
MS-1502256	1.6
MS-270088	1.6
MS-300119	1.6
MS-310023	1.6
Trazodone hydrochloride	1.6, 0.555, -1.12
ASN 03980907	1.59
ASN 04450161	1.59
ASN 04456247	1.59
ASN 05987962	1.59
ASN 05988005	1.59
ASN 05988285	1.59
ASN 06164352	1.59
ASN 02138121	1.58
ASN 02255234	1.58
ASN 03221848	1.58
ASN 04186485	1.58
ASN 04363341	1.58
ASN 04369764	1.58
ASN 05260338	1.58
ASN 05387639	1.58
ASN 05387768	1.58
ASN 05459272	1.58
ASN 05557353	1.58
AST 07108624	1.58
AST 5937149	1.58
AST 5941458	1.58
AST 6538474	1.58
AST 6863310	1.58
AST 6865954	1.58
AST 6977471	1.58
AST 7112055	1.58
ASN 03323287	1.55
ASN 04190391	1.55
ASN 04420950	1.55
ASN 05020553	1.55
ASN 05020561	1.55
ASN 05113476	1.55
ASN 05305320	1.55
ASN 05305515	1.55
ASN 05384597	1.55
ASN 05384604	1.55
ASN 05384638	1.55
AST 3432943	1.55
AST 4888855	1.55
AST 5814027	1.55
AST 6481665	1.55
ASN 6574289	1.54
AST 05651387	1.54
AST 06142096	1.54
AST 06358788	1.54
AST 3777076	1.54
AST 3777093	1.54
AST 3777096	1.54
AST 5342995	1.54
AST 5545845	1.54
AST 5545969	1.54
AST 6749049	1.54
AST 6950566	1.54
AST 6951478	1.54
AST 7271936	1.54
AST 7271987	1.54
AST 7830476	1.54
AST 7832812	1.54
Corticosterone	1.54
Cortisone	1.54
SAM001246762	1.54, 0.65
SAM001247063	1.54, 0.206
SAM001246677	1.54, -0.237
SAM001246574	1.54
SAM001246588	1.54
SAM001246594	1.54
SAM001246600	1.54
SAM001246657	1.54
SAM001246701	1.54
SAM001246733	1.54
SAM001246767	1.54
SAM001246803	1.54
SAM001246805	1.54
SAM001246806	1.54
SAM001246842	1.54
SAM001246857	1.54
ASN 03109217	1.52
ASN 03109329	1.52
ASN 03156463	1.52
ASN 03221331	1.52
ASN 03221852	1.52
ASN 03367149	1.52
ASN 03797732	1.52
ASN 03800704	1.52
ASN 04186383	1.52
ASN 04187552	1.52
ASN 04187688	1.52
ASN 04190134	1.52
ASN 04364190	1.52
ASN 04371772	1.52
ASN 04392573	1.52
ASN 04395085	1.52
ASN 04423326	1.52
ASN 04456112	1.52
ASN 04887475	1.52
ASN 05214066	1.52
MS-1401018	1.52
MS-1500529	1.52
MS-1500548	1.52
MS-1501018	1.52
MS-1502162	1.52
MS-1502183	1.52
MS-1502219	1.52
MS-1503921	1.52
MS-1504091	1.52
MS-1504130	1.52
MS-1504200	1.52
MS-1504231	1.52, 0.063, 0.65
MS-200502	1.52
MS-210201	1.52
Torsemide	1.52, 1.54
ASN 02993064	1.51
ASN 03068164	1.51
ASN 03156815	1.51
ASN 03221252	1.51
ASN 03201605	1.51, 2.81
ASN 03876215	1.51, 0.42
ASN 04373708	1.51, 0.42
ASN 03791581	1.51, -0.378
ASN 04889067	1.51, -0.378
ASN 03777897	1.51
ASN 03791880	1.51
ASN 04369759	1.51
ASN 04371612	1.51
ASN 04428318	1.51
ASN 04935888	1.51
ASN 04936557	1.51
ASN 05112577	1.51
MS-1502215	1.51
MS-1504241	1.51
MS-1505302	1.51
ASN 02993832	1.5
ASN 04187922	1.5
ASN 04889125	1.5
ASN 05114497	1.5
ASN 05212295	1.5
ASN 05299355	1.5
AST 06139600	1.5
AST 06408566	1.5
AST 06601721	1.5
AST 5554639	1.5
AST 5588247	1.5
AST 5645442	1.5
AST 5804449	1.5
AST 5943291	1.5
AST 6224085	1.5
AST 6350588	1.5
AST 6364855	1.5
AST 6396669	1.5
AST 6397512	1.5
AST 6397749	1.5
AST 6398007	1.5
AST 6411499	1.5
AST 6481611	1.5
AST 6482134	1.5
AST 6573545	1.5
CYPERMETHRIN	1.5
D-GLUTAMIC ACID	1.5
E-4031	1.5
HA-1004	1.5
N-PHENYLANTHRANILIC	1.5
PHENTOLAMINE	1.5
U-0126	1.5
ASN 01280124	1.48
ASN 02618191	1.48
ASN 03067488	1.48
ASN 03221310	1.48
ASN 03775751	1.48
ASN 03775888	1.48
ASN 03775911	1.48
ASN 03777646	1.48
ASN 03778788	1.48
ASN 03797853	1.48
ASN 04187989	1.48
ASN 04369730	1.48
ASN 04373889	1.48
ASN 04887482	1.48
ASN 05299168	1.48
AST 5116536	1.48
AST 5545943	1.48
AST 5546998	1.48
AST 5588187	1.48
AST 5936154	1.48
AST 5939939	1.48
AST 5943303	1.48
AST 6016484	1.48
AST 6399830	1.48
AST 6536935	1.48
AST 6539734	1.48
AST 6541409	1.48
AST 6978053	1.48
AST 6978211	1.48
ASN 03273281	1.47, 2.22
ASN 02070566	1.47, 1.43
ASN 01213248	1.47, 1.04
ASN 02069906	1.47, 1.04
ASN 04187207	1.47, 1.04
ASN 04455839	1.47, 0.651
MS-1505216	1.47, 0.063
ASN 03778144	1.47, -0.916
ASN 03777994	1.47, -0.132
ASN 04373822	1.47, -0.132
ASN 04455520	1.47, -0.132
AST 05061992	1.47
AST 06138577	1.47
AST 4023975	1.47
AST 5062058	1.47
AST 5544175	1.47
AST 5923493	1.47
AST 5944028	1.47
AST 6013991	1.47
AST 6217544	1.47
AST 6217557	1.47
AST 6223632	1.47
AST 6235094	1.47
AST 6291254	1.47
AST 6349770	1.47
AST 6351726	1.47
AST 6481588	1.47
AST 6481594	1.47
AST 6481595	1.47
AST 6481602	1.47
AST 6481633	1.47
AST 6482148	1.47
AST 6580276	1.47
AST 6580600	1.47
Eburnamonine (-)	1.47
Mefenamic acid	1.47
MS-1500944	1.47
MS-1502050	1.47
MS-1502092	1.47
MS-1503973	1.47
MS-1503984	1.47
MS-1505252	1.47
MS-1505273	1.47
MS-201138	1.47
MS-201227	1.47
MS-2300348	1.47
MS-240485	1.47
MS-240645	1.47
MS-300013	1.47
MS-300105	1.47
MS-300117	1.47
MS-501332	1.47
ASN 02240907	1.45
ASN 03273090	1.45
ASN 03366824	1.45
ASN 03367077	1.45
ASN 03367847	1.45
ASN 03368133	1.45
ASN 03776047	1.45
ASN 03777917	1.45
ASN 04363154	1.45
ASN 04395110	1.45, 3.32
ASN 05115566	1.45, 1.91
ASN 04417737	1.45, 1.44
ASN 05212503	1.45, 0.0366
ASN 02563696	1.45, -0.901
ASN 04456005	1.45
ASN 05018575	1.45
ASN 05019314	1.45
ASN 05020547	1.45
ASN 05111779	1.45
ASN 05111896	1.45
ASN 05111898	1.45
ASN 05112057	1.45
ASN 05115712	1.45
ASN 05443742	1.45
ASN 05990784	1.45
ASN 05990803	1.45
AST 07274816	1.44
AST 07438891	1.44
AST 07438897	1.44
AST 4393409	1.44
AST 5449110	1.44
AST 6546369	1.44
AST 7278155	1.44
AST 06584813	1.43
AST 06978717	1.43
AST 07108529	1.43
AST 3801454	1.43
AST 4373746	1.43
AST 4373747	1.43
AST 5940906	1.43
AST 6233783	1.43
AST 6573768	1.43
AST 6863256	1.43
AST 7113517	1.43
AST 7129463	1.43
ASN 01916136	1.42
ASN 02834070	1.42
ASN 03801469	1.42
ASN 04049851	1.42
ASN 04190127	1.42
ASN 04192175	1.42
ASN 04368263	1.42
ASN 04369988	1.42
ASN 04373590	1.42
ASN 04449797	1.42
ASN 05018380	1.42
ASN 05020661	1.42
ASN 05020665	1.42
ASN 05115402	1.42
ASN 05115410	1.42
ASN 05375699	1.42
ASN 05384168	1.42
ASN 05384197	1.42
ASN 05384280	1.42
ASN 05384315	1.42
ASN 05386540	1.42
ASN 05396405	1.42
ASN 05551435	1.42
ASN 05558826	1.42
ASN 05588392	1.42
ASN 05588715	1.42
ASN 05917724	1.42
ASN 05918639	1.42
ASN 06164269	1.42
AST 06404775	1.42
AST 07438877	1.42
AST 5547735	1.42
AST 5547763	1.42
AST 6014219	1.42
AST 6117864	1.42
AST 6536068	1.42
AST 6537561	1.42
AST 6539905	1.42
AST 6539974	1.42
AST 6540303	1.42
AST 6540564	1.42
AST 6540875	1.42
AST 6540914	1.42
AST 6540965	1.42
AST 6540991	1.42
AST 6554226	1.42
AST 6977537	1.42
ASN 02748963	1.4
ASN 03365231	1.4
ASN 03775639	1.4
ASN 03778057	1.4
ASN 03889960	1.4
ASN 04037269	1.4
ASN 04371485	1.4
ASN 04887469	1.4
ASN 05303815	1.4
ASN 05392830	1.4
AST 4037127	1.38
AST 5588839	1.38
AST 6218605	1.38
AST 6400612	1.38
AST 6536853	1.38
AST 6537933	1.38
AST 6548055	1.38
AST 6976759	1.38
AST 6977645	1.38
AST 6978028	1.38
Bufexamac	1.36
Mebeverine hydrochloride	1.36
Mecamylamine hydrochloride	1.36
MS-1500539	1.36
MS-1500672	1.36
MS-1500753	1.36
MS-1501016	1.36
MS-1501125	1.36
MS-1502023	1.36
MS-1503416	1.36
MS-1503815	1.36
MS-201154	1.36
MS-201539	1.36
MS-203029	1.36
MS-2300220	1.36
MS-2300336	1.36
MS-330058	1.36
MS-330060	1.36
Triprolidine hydrochloride	1.36
ASN 6018988	1.34
AST 06571099	1.34
AST 06571142	1.34
AST 06571190	1.34
AST 6019571	1.34
AST 6019574	1.34
AST 6234172	1.34
AST 6536593	1.34
AST 6574247	1.34
AST 6574290	1.34
AST 6582963	1.34
AST 6893005	1.34
AST 6893133	1.34
AST 6893199	1.34
AST 6897653	1.34
AST 6913273	1.34
AST 06078611	1.33
AST 5936787	1.33
AST 6138130	1.33
AST 6157055	1.33
AST 6536858	1.33
AST 6537644	1.33
AST 6538168	1.33
AST 6539133	1.33
AST 6895800	1.33
AST 6953286	1.33
AST 7111813	1.33
AST 7438943	1.33
AST 7441556	1.33
ASN 01890456	1.32
ASN 01906711	1.32
ASN 02137783	1.32
ASN 02240517	1.32
ASN 02323666	1.32
ASN 02538756	1.32
ASN 02538894	1.32
ASN 02539197	1.32
ASN 03325516	1.32
ASN 03579697	1.32
ASN 03794576	1.32
ASN 03999748	1.32
ASN 04186526	1.32
ASN 04190827	1.32
ASN 04369459	1.32
ASN 04370237	1.32
ASN 04450637	1.32
ASN 05111063	1.32
ASN 05111620	1.32
ASN 05112104	1.32
ASN 05113746	1.32
ASN 05114041	1.32
ASN 05115184	1.32
ASN 05256256	1.32
ASN 05260371	1.32
ASN 05298725	1.32
ASN 05301437	1.32
ASN 05340588	1.32
ASN 05340600	1.32
ASN 05346154	1.32
ASN 05378262	1.32
ASN 05387440	1.32
ASN 05444963	1.32
ASN 05543381	1.32
ASN 05547126	1.32
ASN 05547422	1.32
ASN 05570384	1.32
ASN 05588129	1.32
ASN 05588131	1.32
ASN 05660353	1.32
ASN 05941930	1.32
AST 5342757	1.32
AST 5342820	1.32
AST 5545323	1.32
AST 5669925	1.32
AST 6118605	1.32
AST 6976876	1.32
5122115	1.31
ASN 03201529	1.31, 0.728
ASN 04061327	1.31, 0.728
ASN 03016820	1.31, 0.268
ASN 03436372	1.31, 0.268
ASN 03777732	1.31, 0.268
ASN 02107055	1.31, -1.11
ASN 02223598	1.31, -0.653
ASN 03367910	1.31, -0.653
ASN 02053859	1.31, -0.193
ASN 03069667	1.31, -0.193
ASN 03069738	1.31, -0.193
ASN 03201590	1.31, -0.193
ASN 03798946	1.31, -0.193
AST 4458573	1.31
AST 5554128	1.31
AST 6156102	1.31
AST 6225506	1.31
AST 6235023	1.31
AST 6235531	1.31
AST 6235649	1.31
AST 6236519	1.31
AST 6351263	1.31
AST 6481598	1.31
AST 6532812	1.31
AST 6533895	1.31
AST 6546613	1.31
MS-100056	1.31
MS-100162	1.31
MS-100434	1.31
MS-100447	1.31
MS-100529	1.31
MS-1500110	1.31
MS-1500634	1.31
MS-1500737	1.31
MS-200107	1.31
MS-200441	1.31
MS-200484	1.31
MS-201654	1.31
AST 06534214	1.3
AST 07104503	1.3
AST 07273688	1.3
AST 6016319	1.3
AST 6574623	1.3
AST 6886809	1.3
AST 6898496	1.3
AST 6942243	1.3
AST 7101705	1.3
AST 7265226	1.3
AST 7273660	1.3
ASN 02137282	1.29
ASN 03323408	1.29
ASN 03800097	1.29
ASN 04012401	1.29
ASN 04049888	1.29
ASN 04194304	1.29
ASN 04371071	1.29
ASN 04419064	1.29
ASN 04455418	1.29
ASN 05102535	1.29
ASN 05305514	1.29
ASN 05382921	1.29
ASN 05395858	1.29
ASN 05546072	1.29
ASN 02070574	1.28
ASN 02325316	1.28
ASN 02538098	1.28
ASN 02538816	1.28
ASN 02749641	1.28
ASN 02790762	1.28
ASN 02833068	1.28
ASN 02914519	1.28
ASN 02977100	1.28
ASN 03109145	1.28
ASN 03109499	1.28
ASN 03323715	1.28
ASN 03431211	1.28
ASN 03431941	1.28
ASN 03575394	1.28
ASN 03580003	1.28
ASN 04018756	1.28
ASN 04188326	1.28
ASN 04196767	1.28
ASN 04360670	1.28
ASN 04371327	1.28
ASN 04371429	1.28
ASN 04373667	1.28
ASN 04392756	1.28
ASN 04395124	1.28
ASN 04454905	1.28
ASN 04591392	1.28
ASN 04606203	1.28
ASN 04884126	1.28
ASN 04887143	1.28
ASN 04887531	1.28
ASN 04889021	1.28
ASN 04889037	1.28
ASN 04936610	1.28
ASN 05019077	1.28
ASN 05020640	1.28
ASN 05113565	1.28
ASN 05114703	1.28
ASN 05115149	1.28
ASN 05256942	1.28
ASN 05257925	1.28
ASN 05258472	1.28
ASN 05298895	1.28
ASN 05299008	1.28
ASN 05346447	1.28
ASN 05380068	1.28
ASN 05384316	1.28
ASN 05384612	1.28
ASN 05384669	1.28
ASN 05391480	1.28
ASN 05394469	1.28
ASN 05439955	1.28
ASN 05561307	1.28
ASN 05561309	1.28
ASN 05915631	1.28
ASN 05939572	1.28
ASN 05942228	1.28
ASN 05989128	1.28
ASN 05989324	1.28
ASN 06068474	1.28
AST 05923477	1.28
AST 06345580	1.28
AST 06482946	1.28
AST 06533198	1.28
AST 06744056	1.28
AST 3365635	1.28
AST 3430942	1.28
AST 3793920	1.28
AST 4208139	1.28
AST 4459134	1.28
AST 4882019	1.28
AST 4892462	1.28
AST 5046028	1.28
AST 5075942	1.28
AST 5075945	1.28
AST 5342961	1.28
AST 5438879	1.28
AST 5545758	1.28
AST 5550713	1.28
AST 5553293	1.28
AST 5554008	1.28
AST 5554161	1.28
AST 5588171	1.28
AST 5588177	1.28
AST 5588181	1.28
AST 5588200	1.28
AST 5588269	1.28
AST 5588276	1.28
AST 5588368	1.28
AST 5588744	1.28
AST 5588761	1.28
AST 5588950	1.28
AST 5672103	1.28
AST 5923228	1.28
AST 5940439	1.28
AST 5941845	1.28
AST 5942701	1.28
AST 5942909	1.28
AST 6019322	1.28
AST 6117044	1.28
AST 6123100	1.28
AST 6123103	1.28
AST 6156713	1.28
AST 6223749	1.28
AST 6223810	1.28
AST 6224160	1.28
AST 6224173	1.28
AST 6224180	1.28
AST 6235016	1.28
AST 6235083	1.28
AST 6235573	1.28
AST 6235923	1.28
AST 6238027	1.28
AST 6345631	1.28
AST 6417070	1.28
AST 6481545	1.28
AST 6481907	1.28
AST 6481911	1.28
AST 6481916	1.28
AST 6481918	1.28
AST 6481919	1.28
AST 6482350	1.28
AST 6533167	1.28
AST 6533200	1.28
AST 6744194	1.28
AST 6744444	1.28
ASN 04363902	1.27, 1.22
ASN 03430765	1.27, 0.819
ASN 01920206	1.27, 0.42
ASN 03323342	1.27, 0.42
ASN 03364666	1.27, 0.0212
ASN 04369097	1.27, -0.776
ASN 04448379	1.27, -0.776
ASN 04450507	1.27, -0.776
ASN 03069660	1.27, -0.378
ASN 02241302	1.27
ASN 02869261	1.27
ASN 03272644	1.27
ASN 03579712	1.27
ASN 03778264	1.27
ASN 03800462	1.27
ASN 04210703	1.27
ASN 04369740	1.27
ASN 04373784	1.27
ASN 04393062	1.27
ASN 04450135	1.27
ASN 04455191	1.27
ASN 05114593	1.27
AST 06591904	1.27
AST 06977864	1.27
AST 6231453	1.27
AST 6236484	1.27
AST 6538029	1.27
AST 6566023	1.27
AST 6583642	1.27
AST 6977317	1.27
AST 6977326	1.27
AST 6977553	1.27
AST 6978109	1.27
AST 6978164	1.27
AST 6978172	1.27
AST 6978183	1.27
AST 6978644	1.27
ASN 02071492	1.26
ASN 02241349	1.26
ASN 02538746	1.26
ASN 03206585	1.26
ASN 03366916	1.26
ASN 03367628	1.26
ASN 03367830	1.26
ASN 03367944	1.26
ASN 03579595	1.26
ASN 03775638	1.26
ASN 03775821	1.26
ASN 03793103	1.26
ASN 03878186	1.26
ASN 04189766	1.26
ASN 04189767	1.26
ASN 04366024	1.26
ASN 04455061	1.26
ASN 04892725	1.26
ASN 05111336	1.26
ASN 05111521	1.26
ASN 05112280	1.26
ASN 05112664	1.26
ASN 05114858	1.26
ASN 05115022	1.26
ASN 05115848	1.26
ASN 05211792	1.26
ASN 05256895	1.26
ASN 05258478	1.26
ASN 05260225	1.26
ASN 05304831	1.26
ASN 05376746	1.26
ASN 05380049	1.26
ASN 05386741	1.26
ASN 05387964	1.26
ASN 05388480	1.26
ASN 05388907	1.26
ASN 05391734	1.26
ASN 05391747	1.26
ASN 05395037	1.26
ASN 05395556	1.26
ASN 05397137	1.26
ASN 05445369	1.26
ASN 05445446	1.26
ASN 05551602	1.26
ASN 05583372	1.26
ASN 06950568	1.26
AST 05661004	1.26
[truncated: 16,862 more rows]
